# Supplementary material for: Synthesis and Advanced NMR Characterization of Ordered 3D Reticular Materials with PolySilicate Nodes and Hydrophobic OrganoSilicone Linkers
Source: Molecules. 2025 Jan 8;30(2):228. doi: 10.3390/molecules30020228 (PMC11767319; doi:10.3390/molecules30020228)
Supplement: Supplementary file 1 [file molecules-30-00228-s001.zip]

Archive with 1 entries (1 files):
- molecules-3407050-supplementary.pdf
